# Supplementary material for: Instant Energy Barrier Modulation in Bistable Robotic Grippers for Compliant Triggering and Powerful Grasping
Source: Research (Wash D C). 2025 Jun 19;8:0737. doi: 10.34133/research.0737 (PMC12178156; doi:10.34133/research.0737)
Supplement: Supplementary 1 — Figs. S1 to S14 Tables S1 and S2 [file research.0737.f1.zip]

Archive with 9 entries (9 files):
- Supplementary Information.docx
- Video S1.mp4
- Video S2.mp4
- Video S3.mp4
- Video S4.mp4
- Video S5.mp4
- Video S6.mp4
- Video S7.mp4
- Video S8.mp4
